# Supplementary material for: Real-World Analysis of Nivolumab and Atezolizumab Efficacy in Previously Treated Patients with Advanced Non-Small Cell Lung Cancer
Source: Pharmaceuticals (Basel). 2022 Apr 25;15(5):533. doi: 10.3390/ph15050533 (PMC9147485; doi:10.3390/ph15050533)
Supplement: Supplementary file 1 [file pharmaceuticals-15-00533-s001.zip]

Archive with 1 entries (1 files):
- pharmaceuticals-1661657-supplementary.pdf
